# Supplementary material for: Prediction of prostate cancer aggressiveness using 18F-Fluciclovine (FACBC) PET and multisequence multiparametric MRI
Source: Sci Rep. 2020 Jun 10;10:9407. doi: 10.1038/s41598-020-66255-8 (PMC7287051; doi:10.1038/s41598-020-66255-8)
Supplement: Supplementary file 3 — Supplementary information3. [file 41598_2020_66255_MOESM3_ESM.xlsx]

## Sheet: Hárok1
													PET_CT	PET_CT	PET_CT	PET_CT	PET_CT	PET_CT	PET_CT	PET_CT	PET_CT	PET_CT	PET_CT	PET_CT	PET_CT	PET_CT	PET_MR	PET_MR	PET_MR	PET_MR	PET_MR	PET_MR	PET_MR	PET_MR	PET_MR	PET_MR	mpMRI	mpMRI	mpMRI	mpMRI	mpMRI	mpMRI	mpMRI	mpMRI
Case_No	Lesion no	PSA	fPSA %	Surgical margins [mm]	LN removed	LN met+	LN removed	LN met+	3mo PSA	PCa_GS	Dose	Weight	120 SUV	360 SUV	600 SUV	840 SUV	1080 SUV	PETCT SUV	PETMR SUV	Logan	Frame 1	Frame 2	Frame 3	Frame 4	Frame 5	PETCT	PETMR	T2	RAFF	14b_lowb_f_ChoSegmentedBiexp_f	14b_lowb_Dp_ChoSegmentedBiexp_Df	14b_lowb_Df_ChoSegmentedBiexp_Ds	14b_lowb_ADCm_Mono_ADCm	12b_highb_K_Kurt_K	12b_highb_ADCm_Mono_ADCm	12b_highb_ADCm_Mono_ADCk	MRS	Ktrans	b_2000_ADCm	b_1500_ADCm	ADCm_0_500	16b_equally_K	16b_equally_ADCm	16b_equally_ADCk
1	1	4.3	8.8	0	10	0	10	0	0.003	4+3+5	369	101	4.943	9.309	9.881	8.953	8.554	5.176	3.115	3.6966	18060	34010	36100	32710	31250	18910	11380	70.119	113.436	0.000641	0.25436	0.001004	0.00106	0.951247	0.001024	0.002277	1.31029	120	0.001003	0.001527	0.001531	0.633555	0.000865	0.001126
2	1	4.1	7.6	0	11	0	11	0	0.007	4+5	347	83	2.665	4.664	4.126	4.906	3.389	2.856	1.989	2.2741	11140	19500	17250	20510	14170	11940	8314	71.6678	125.827	0.018192	0.210216	0.000936	0.000856	0.926436	0.000886	0.001227	1.20369	96.5	0.000659	0.000769	0.000917	0.915175	0.00081	0.001097
3	1	4.6	10	0	10	0	10	0	0.003	4+5	380	74	12.2	16.502	16.124	13.955	13.421	8.08	2.288	8.9297	62650	84740	82800	71660	68920	41490	11750	65.1637	116.818	0.03923	0.144724	0.000965	0.001141	1.19158	0.000682	0.001053	0.904274	368	0.000554	0.000629	0.00093	1.32662	0.000589	0.000858
4	1	8.1	17.2	0	31	0	31	0	0.14	4+5	367	89	5.515	5.636	5.078	4.142	3.941	2.551	1.77	2.2833	22740	23240	20940	17080	16250	10520	7299	72.0035	118.933	0	0.024109	0.00108	0.001001	0.995926	0.000755	0.001032	0.467377	347.5	0.000637	0.000699	0.000907	0.868757	0.000842	0.001074
5	1	7.2	12.7	0	10	0	10	0	0.003	4+3	356	80	3.135	3.984	4.198	4.052	4.018	2.82	2.115	3.9712	13950	17730	18680	18030	17880	12550	9413	76.6842	116.732	0	0.078042	0.000801	0.000793	1.22408	0.000693	0.001091	0.841051	122.5	0.000531	0.000561	0.000783	1.15248	0.000758	0.001077
6	1	7.6	17.1	3	16	0	16	0	0.019	4+3	359	82	10.009	11.674	8.02	6.167	5.112	3.045	0.797	3.6732	43820	51110	35110	27000	22380	13330	3489	92.1798	152.703	0.043191	0.053559	0.001056	0.001158	1.02742	0.000837	0.001242	1.9488	298.5	0.000685	0.000921	0.001209	0.941817	0.00093	0.001307
7	1	12	x	0	8	0	8	0	0.091	4+5	354	101	7.755	7.047	7.076	5.526	4.439	3.464	2.171	3.6023	27180	24700	24800	19370	15560	12140	7609	79.6101	132.497	0.121002	0.447417	0.001065	0.001258	0.974044	0.000856	0.001237	0.588636	320	0.00077	0.000906	0.001146	0.828199	0.000898	0.001195
8	1	8.3	24.4	0	8	0	8	0	0.003	4+3	360	82	5.016	6.669	6.405	6.166	4.943	3.665	2.373	4.1185	22020	29280	28120	27070	21700	16090	10420	71.6487	126.844	0.062092	0.122278	0.001361	0.001367	0.946395	0.000819	0.001126	0.625316	158.5	0.000787	0.000934	0.001133	0.83653	0.000921	0.001207
9	1	35	x	4	17	0	17	0	0.024	3+4	378	100	6.669	9.407	9.003	8.548	7.534	5.614	3.413	4.6266	25210	35560	34030	32310	28480	21220	12900	68.3146	93.6919	0.069909	0.079278	0.000822	0.000945	1.14461	0.000605	0.000807	0.291275	246	0.000535	0.000605	0.000882	1.77926	0.000486	0.000769
10	1	6.2	8.2	0	10	0	10	0	0.003	3+4	378	100	3.013	4.865	3.968	3.714	4	3.222	2.2	2.2013	11390	18390	15000	14040	15120	12180	8317	80.8537	130.573	0.042155	0.269482	0.001219	0.001382	0.769696	0.001068	0.001427	0.607988	203	0.000833	0.000957	0.001423	0.843122	0.001064	0.001491
11	1	24	x	1	29	0	29	0	0.005	4+3	369	90	7.39	8.261	6.183	5.19	4.466	3.032	1.87	3.2437	30300	33870	25350	21280	18310	12430	7669	75.2956	123.259	0.069466	0.250843	0.000635	0.00073	1.32287	0.000554	0.000773	1.30882	156	0.000594	0.0006	0.000848	1.24495	0.000559	0.000688
12	1	16	x	6	21	0	21	0	0.003	4+5	369	72	3.854	6.65	5.908	4.62	3.908	2.66	2.072	2.5782	19750	34080	30280	23680	20030	13630	10620	62.8672	90.7369	0	0.024811	0.001997	0.000583	1.36644	0.000578	0.001053	0.345867	204.5	0.000807	0.000851	0.001127	1.12346	0.000815	0.001225
13	1	6.5	11.8	2	29	0	29	0	0.005	4+3+5	368	80	4.667	6.92	7.698	6.091	6.902	4.859	2.633	3.0923	21470	31830	35410	28020	31750	22350	12110	67.4907	108.066	0.082582	0.552445	0.000986	0.001063	0.829023	0.000958	0.001364	0.473259	471.5	0.000693	0.00076	0.001101	0.956832	0.000797	0.001057
14	1	7.7	15.5	5	12	0	12	0	0.05	3+4	368	100	3.079	3.56	2.643	2.813	3.158	1.745	1.57	1.3018	11330	13100	9726	10350	11620	6422	5777	65.4726	115.386	0.080783	0.023934	0.001048	0.001193	0.780499	0.001238	0.001775	0.569909	219	0.000733	0.000799	0.000959	0.867567	0.000956	0.001325
15	1	6.2	x	0	25	0	25	0	0.003	3+4	370	87	9.126	8.674	7.712	5.65	4.101	2.732	2.178	3.9883	38810	36890	32800	24030	17440	11620	9263	70.7408	128.207	0.000286	0.131487	0.000921	0.000948	1.13445	0.00068	0.00097	0.497881	444.5	0.000696	0.000804	0.001084	1.07686	0.000703	0.00102
16	1	5.3	11	0	26	0	26	0	0.003	3+4	375	91	2.478	3.968	3.97	3.225	3.196	1.874	2.101	2.055	10210	16350	16360	13290	13170	7722	8659	68.1697	117.812	0.055446	0.045022	0.001004	0.001132	0.971664	0.000685	0.000999	0.232103	108	0.000662	0.000661	0.000703	1.19295	0.000716	0.001145
17	1	7.6	3.8	20	16	1	16	1	0.032	5+4	380	70	2.964	4.034	3.771	3.972	3.666	2.946	1.938	1.9811	16090	21900	20470	21560	19900	15990	10520	74.8793	109.784	0.032075	0.148844	0.00105	0.00108	0.880659	0.000935	0.001309	1.31029	122	0.000791	0.000855	0.000978	0.954818	0.000893	0.001226
18	1	21	x	0	16	0	16	0	0.003	3+4	373	60	11.68	14.599	11.937	9.798	8.382	5.649	2.807	5.6612	72610	90760	74210	60910	52110	35120	17450	69.8841	115.921	0.11918	0.143282	0.001013	0.001109	1.0754	0.000718	0.001002	0.459451	398.5	0.000693	0.000729	0.001044	1.13948	0.00069	0.000961
19	1	14	x	0	13	0	13	0	0.003	4+5	391	78	4.03	5.608	4.6	4.261	4.058	3.126	2.099	2.7419	20200	28110	23060	21360	20340	15670	10520	66.9146	105.173	0.074844	0.063081	0.000942	0.000986	1.24166	0.000683	0.001047	0.25947	176.5	0.000737	0.000886	0.000871	1.03548	0.000864	0.001382
20	1	6.7	9.4	0	36	3	36	3	0.1	4+5	376	78	3.265	4.709	4.51	4.139	3.923	3.002	1.972	2.5844	15740	22700	21740	19950	18910	14470	9507	67.7272	93.8155	0.058659	0.014092	0.000777	0.000924	1.25237	0.000652	0.000973	0.899471	253.5	0.000541	0.000614	0.000681	0.750103	0.000658	0.000738
21	1	14.7	x	0	23	0	23	0	0.026	4+3	372	77	13.595	18.929	18.138	16.236	14.396	10.695	5.042	6.5501	65680	91450	87630	78440	69550	51670	24360	95.4337	125.856	0.095071	0.059091	0.000746	0.000883	1.21932	0.000596	0.00082	1.04365	120.5	0.000531	0.00058	0.000882	0.943008	0.000575	0.000691
5	2	7.2	see above	see above	see above	see above	see above	see above	see above	3+3	356	80	0.61	1.137	1.326	1.037	1.166	0.884	1.782	1.1386	2715	5061	5902	4615	5190	3936	7931	82.208	131.119	0.130592	0.077653	0.001355	0.001546	0.77409	0.00114	0.001541	0.754084	79	0.001091	0.001219	0.00157	0.669993	0.001357	0.001734
7	2	12	see above	see above	see above	see above	see above	see above	see above	3+4	354	101	2.933	4.049	3.815	3.25	2.936	1.962	1.665	1.9961	10280	14190	13370	11390	10290	6878	5835	88.0484	118.846	0.082136	0.029679	0.001239	0.00135	0.69279	0.001236	0.00158	1.12347	166	0.000947	0.001032	0.001277	0.882856	0.001022	0.001341
8	2	8.3	see above	see above	see above	see above	see above	see above	see above	3+4	360	82	5.975	6.455	6.717	5.874	4.911	3.642	2.357	4.139	26230	28340	29490	25790	21560	15990	10350	94.11	147.004	0.123873	0.530968	0.00155	0.001736	0.871687	0.001109	0.001651	0.233815	159	0.000999	0.001115	0.001583	0.780682	0.001254	0.001745
9	2	35	see above	see above	see above	see above	see above	see above	see above	3+4	378	100	5.132	7.087	6.138	5.222	4.54	3.116	2.841	3.0622	19400	26790	23200	19740	17160	11780	10740	74.4373	108.391	0.072079	0.085496	0.001199	0.001267	0.962875	0.000767	0.001106	0.454518	188	0.000658	0.000743	0.001032	1.04308	0.000786	0.00117
10	2	6.2	see above	see above	see above	see above	see above	see above	see above	3+3+4	378	100	1.347	2.683	3.066	3.823	3.421	3.341	2.564	2.0546	5092	10140	11590	14450	12930	12630	9692	62.726	109.192	0.058913	0.073236	0.000757	0.00082	0.900801	0.000647	0.000814	2.61017	95.5	0.000568	0.000671	0.000931	1.0417	0.000628	0.000847
10	3	6.2	see above	see above	see above	see above	see above	see above	see above	4+5	378	100	2.008	5.484	5.407	5.262	4.844	4.071	2.494	3.228	7590	20730	20440	19890	18310	15390	9429	82.0783	114.612	0.037225	0.047654	0.000935	0.000904	1.08464	0.000868	0.001452	0.491848	88	0.000641	0.000698	0.001082	0.994736	0.000905	0.001329
13	2	6.5	see above	see above	see above	see above	see above	see above	see above	3+3	368	80	3.222	4.754	4.096	4.146	4.03	2.987	2.12	1.8779	14820	21870	18840	19070	18540	13740	9750	88.0484	137.757	0.050418	0.044907	0.001479	0.001523	0.713664	0.001097	0.001432	0.749153	114.5	0.001024	0.00121	0.001481	0.6645	0.001424	0.00187
14	2	7.7	see above	see above	see above	see above	see above	see above	see above	3+4	368	100	2.558	3.22	3.302	2.791	2.946	2.864	2.05	1.3799	9412	11850	12150	10270	10840	10540	7544	79.8581	144.331	0	0.036774	0.001047	0.000936	0.977981	0.000902	0.001338	0.540447	145	0.000767	0.000941	0.001074	0.887251	0.000952	0.001342
14	3	7.7	see above	see above	see above	see above	see above	see above	see above	3+3	368	100	2.507	3.723	3.921	3.228	3.418	2.535	2.402	1.6375	9225	13700	14430	11880	12580	9329	8840	93.061	156.219	0.026325	0.965179	0.001752	0.001613	0.694072	0.001272	0.001708	0.546429	261	0.00107	0.001201	0.00163	0.596933	0.001703	0.00207
15	2	13	see above	see above	see above	see above	see above	see above	see above	3+4	370	87	4.809	6.003	5.229	4.783	4.235	3.464	1.907	2.8784	20450	25530	22240	20340	18010	14730	8111	70.1724	132.666	0.013359	0.792927	0.001177	0.001196	0.975784	0.000776	0.001064	0.581059	410.5	0.000715	0.000768	0.001004	1.12502	0.000766	0.001096
16	2	5.3	see above	see above	see above	see above	see above	see above	see above	3+4	375	91	1.474	3.007	2.461	2.426	2.262	2.844	2.188	1.4448	6074	12390	10140	9998	9321	11720	9018	85.05	132.107	0	0.058663	0.001322	0.001354	0.793133	0.00108	0.001518	0.142002	114.5	0.000971	0.001136	0.001398	0.706249	0.001185	0.001528
16	3	5.3	see above	see above	see above	see above	see above	see above	see above	3+3	375	91	1.773	3.516	3.414	3.604	3.016	2.334	2.034	2.0392	7307	14490	14070	14850	12430	9617	8383	74.6014	146.509	0.012029	0.020813	0.001609	0.001643	0.774365	0.001194	0.001655	0.248951	337	0.000871	0.001085	0.00142	0.82472	0.001097	0.001576
17	2	7.6	see above	see above	see above	see above	see above	see above	see above	3+3	380	70	4.2	5.458	4.742	4.093	3.894	2.979	1.98	2.3458	22800	29630	25740	22220	21140	16170	10750	67.3814	128.272	0.018031	0.142222	0.001292	0.001236	0.784436	0.001023	0.00131	0.435142	173	0.000887	0.001001	0.001669	0.880842	0.001095	0.001653
18	2	21	see above	see above	see above	see above	see above	see above	see above	3+3	373	60	2.461	4.216	4.182	3.986	3.643	2.809	2.019	2.0091	15300	26210	26000	24780	22650	17460	12550	112.837	172.223	0.090274	0.158373	0.001368	0.001507	0.736187	0.001302	0.001739	0.347773	192.5	0.001064	0.001211	0.001734	0.902083	0.000954	0.001484
19	2	14	see above	see above	see above	see above	see above	see above	see above	3+3	391	78	2.358	3.792	3.449	3.357	2.974	2.27	1.767	2.0362	11820	19010	17290	16830	14910	11380	8858	103.552	176.047	0.026868	0.022133	0.001656	0.0017	0.731792	0.00131	0.001841	0.578421	127.5	0.001099	0.001242	0.001835	0.560861	0.00153	0.001861
